# Supplementary material for: Integration of Metabolome and Transcriptome Reveals the Major Metabolic Pathways and Potential Biomarkers in Response to Freeze-Stress Regulation in Apple (Malus domestica)
Source: Metabolites. 2023 Jul 27;13(8):891. doi: 10.3390/metabo13080891 (PMC10456784; doi:10.3390/metabo13080891)
Supplement: Supplementary file 1 [file metabolites-13-00891-s001.zip]

Archive with 9 entries (9 files):
- Table S3.xlsx
- Table S4.xlsx
- Table S5.xlsx
- Table S6.xlsx
- Table S7.xlsx
- Table S8.xlsx
- Figure S.pdf
- Table S1.xlsx
- Table S2.xlsx
